# Supplementary material for: Arabidopsis AGB1 participates in salinity response through bZIP17-mediated unfolded protein response
Source: BMC Plant Biol. 2024 Jun 21;24:586. doi: 10.1186/s12870-024-05296-x (PMC11191249; doi:10.1186/s12870-024-05296-x)
Supplement: Supplementary file 2 — Supplementary Material 2. [file 12870_2024_5296_MOESM2_ESM.xlsx]

## Sheet: Sheet1
Supplemental Table 1. Oligonucleotides used in the study
Oligo name	Target	Sequences (5' to 3')	Description
Genotyping
KK8	LBb1.3	ATTTTGCCGATTTCGGAAC	Left border primer of SALK T-DNA insertion
KK70	AGB1	TCATTAGATTGGACACCGGAG	Genotyping of agb1-3 (SALK_061896)
KK71	AGB1	TGTGAATCCTGCTGTAATCCC	Genotyping of agb1-3 (SALK_061896)
KK537	bZIP17	CTTAGATCTATAGAGATGCT	Genotyping of bzip17-4 (GK-220B01)
KK538	bZIP17	TAAGTACAGGAGATCGGGAG	Genotyping of bzip17-4 (GK-220B01)
YN1016	GK-LB	ATATTGACCATCATACTCATTGC	Left border primer of GABI T-DNA insertion
KK212	AGB1	CGTCTCAATCAGTGGATCAAACCCAAACTG	Genotyping of transgenic pAGB1:AGB1-V
KK104	VENUS	GCGAAGCACTGCAGGCCGTAGCC	Genotyping of transgenic pAGB1:AGB1-V
LC12	bZIP17	AGCTCCTCATCTTGTGACCACTTGA	Genotyping of transgenic pbZIP17:m-bZIP17
KK418	mRFP	aagttcatcacgcgctcccacttgaag	Genotyping of transgenic pbZIP17:m-bZIP17
KK671	ACTIN7	GAGGAGCACCCAGTTCTACTCACAGAG	RT-PCR for AT5G09810 (ACTIN7)
KK672	ACTIN7	GATTCCAGGAGCTTCCATTCCGATGAGC	RT-PCR for AT5G09810 (ACTIN7)
KK508	AGB1	CTCGATACCGATGCGGCGCAAGGA	RT-PCR for AT4G34460 (AGB1)
KK509	AGB1	GAAGAGATGATAGTAAAGTAAAGAC	RT-PCR for AT4G34460 (AGB1)
Cloning
LC125	bZIP17	cacccgtgcaagtagctttgatctccaccgagg	Cloning of pbZIP17:bZIP17 (5.9 kb)
LC126	bZIP17	gaagaaatgagaatccaagcgtaacagtg	Cloning of pbZIP17:bZIP17 (5.9 kb)
RT-qPCR
KK129	ACT2	ggtaacattgtgctcagtggtgg	RT-qPCR of AT3G18780 (ACT2)
KK130	ACT2	aacgaccttaatcttcatgctgc	RT-qPCR of AT3G18780 (ACT2)
YC32	_NAC019_qPCR_5'	CGTCTCATTGAACCTTCTCGTA	RT-qPCR of AT1G52890 (NAC019)
YC33	_NAC019_qPCR_3'	CGTTGTTGCTGAATTCTCTAGC	RT-qPCR of AT1G52890 (NAC019)
YC64	_MYB75_qPCR_5'	AATGGCACCAAGTTCCTGTAAG	RT-qPCR of AT1G56650 (MYB75)
YC65	_MYB75_qPCR_3'	CCTATGAAGGCGAAGAAGAAGA	RT-qPCR of AT1G56650 (MYB75)
YC114	_LTP3_qPCR_5'	GAGGTTCTTCACATGCCTTGTT	RT-qPCR of AT5G59320 (LTP3)
YC115	_LTP3_qPCR_3'	ACTCCTGCACAACATGAAGGT	RT-qPCR of AT5G59320 (LTP3)
YC116	_RD20_qPCR_5'	GAGAGAGAGAATGGCAGGAGAG	RT-qPCR for AT2G33380 (RD20)
YC117	_RD20_qPCR_3'	TGCTCTGTATCTGGAGCTGCTA	RT-qPCR for AT2G33380 (RD20)
YC118	_TSPO_qPCR_5'	TGGTCTCAAGTCTCTGACGGTA	RT-qPCR for AT2G47770 (TSPO)
YC119	_TSPO_qPCR_3'	GTTGTGTGTAGGAGCCACAGAG	RT-qPCR for AT2G47770 (TSPO)
YC120	_LEA7_qPCR_5'	CGACTCAAGAGAGAGCTCAAGA	RT-qPCR for AT1G52690 (LEA7)
YC121	_LEA7_qPCR_3'	CCACTGGTCTTCTCCTTACCTG	RT-qPCR for AT1G52690 (LEA7)
YC518	_MYB15_qPCR_5'	AAATACTTGGCAATAGATGGTCAG	RT-qPCR for AT3G23250 (MYB15)
YC519	_MYB15_qPCR_3'	ACGGATTCAGATTTTGGTTTAGTA	RT-qPCR for AT3G23250 (MYB15)
YC520	_NAC069_qPCR_5'	AGAGAAGAAGAGCTGGTTTATTACA	RT-qPCR for AT4G01550 (NAC069)
YC521	_NAC069_qPCR_3'	TTCATCGCCGGGTTCAAGT	RT-qPCR for AT4G01550 (NAC069)
